# Supplementary material for: Transcriptomic profiles of 33 opium poppy samples in different tissues, growth phases, and cultivars
Source: Sci Data. 2019 May 20;6:66. doi: 10.1038/s41597-019-0082-x (PMC6527585; doi:10.1038/s41597-019-0082-x)
Supplement: Supplementary file 1 — Download metadata file [file 41597_2019_82_MOESM1_ESM.zip]

Archive with 3 entries (3 files):
- a_Zhao095c_assay.txt
- s_Zhao095c_study.txt
- i_Investigation.txt
