# Supplementary material for: Transcriptomic profiles of 33 opium poppy samples in different tissues, growth phases, and cultivars
Source: Sci Data. 2019 May 20;6:66. doi: 10.1038/s41597-019-0082-x (PMC6527585; doi:10.1038/s41597-019-0082-x)
Supplement: Supplementary file 1 — Download metadata file [file 41597_2019_82_MOESM1_ESM.zip › a_Zhao095c_assay.txt]

Sample Name	Protocol REF	Parameter Value[instrument]	Parameter Value[manufacturer]	Assay Name	Raw Data File	Comment[Data Repository]	Comment[Data Record Accession]	Comment[Data Record URI]	Protocol REF	Derived Data File	Comment[Data Repository]	Comment[Data Record Accession]	Comment[Data Record URI]	Protocol REF	Derived Data File	Comment[Data Repository]	Comment[Data Record Accession]	Comment[Data Record URI]
511	RNA extraction, library preparation, and sequencing	HiSeq X Ten	Illumina	SRR8325831	SRX5137644	NCBI Sequence Read Archive	SRP173546	http://identifiers.org/ncbi/insdc.sra:SRP173546	Major BIAs content measurement	Transcriptomic profiles of 33 opium poppy samples in different tissues, growth phases, and cultivars	figshare	doi:10.6084/m9.figshare.c.4433138.v2	https://doi.org/10.6084/m9.figshare.c.4433138.v2	Functional annotation	GSM3716412	Gene Expression Omnibus	GSE129568	http://identifiers.org/geo:GSE129568
512	RNA extraction, library preparation, and sequencing	HiSeq X Ten	Illumina	SRR8325832	SRX5137643	NCBI Sequence Read Archive	SRP173546	http://identifiers.org/ncbi/insdc.sra:SRP173546	Major BIAs content measurement	Transcriptomic profiles of 33 opium poppy samples in different tissues, growth phases, and cultivars	figshare	doi:10.6084/m9.figshare.c.4433138.v2	https://doi.org/10.6084/m9.figshare.c.4433138.v2	Functional annotation	GSM3716413	Gene Expression Omnibus	GSE129568	http://identifiers.org/geo:GSE129568
513	RNA extraction, library preparation, and sequencing	HiSeq X Ten	Illumina	SRR8325829	SRX5137646	NCBI Sequence Read Archive	SRP173546	http://identifiers.org/ncbi/insdc.sra:SRP173546	Major BIAs content measurement	Transcriptomic profiles of 33 opium poppy samples in different tissues, growth phases, and cultivars	figshare	doi:10.6084/m9.figshare.c.4433138.v2	https://doi.org/10.6084/m9.figshare.c.4433138.v2	Functional annotation	GSM3716414	Gene Expression Omnibus	GSE129568	http://identifiers.org/geo:GSE129568
521	RNA extraction, library preparation, and sequencing	HiSeq X Ten	Illumina	SRR8325830	SRX5137645	NCBI Sequence Read Archive	SRP173546	http://identifiers.org/ncbi/insdc.sra:SRP173546	Major BIAs content measurement	Transcriptomic profiles of 33 opium poppy samples in different tissues, growth phases, and cultivars	figshare	doi:10.6084/m9.figshare.c.4433138.v2	https://doi.org/10.6084/m9.figshare.c.4433138.v2	Functional annotation	GSM3716415	Gene Expression Omnibus	GSE129568	http://identifiers.org/geo:GSE129568
522	RNA extraction, library preparation, and sequencing	HiSeq X Ten	Illumina	SRR8325827	SRX5137648	NCBI Sequence Read Archive	SRP173546	http://identifiers.org/ncbi/insdc.sra:SRP173546	Major BIAs content measurement	Transcriptomic profiles of 33 opium poppy samples in different tissues, growth phases, and cultivars	figshare	doi:10.6084/m9.figshare.c.4433138.v2	https://doi.org/10.6084/m9.figshare.c.4433138.v2	Functional annotation	GSM3716416	Gene Expression Omnibus	GSE129568	http://identifiers.org/geo:GSE129568
523	RNA extraction, library preparation, and sequencing	HiSeq X Ten	Illumina	SRR8325828	SRX5137647	NCBI Sequence Read Archive	SRP173546	http://identifiers.org/ncbi/insdc.sra:SRP173546	Major BIAs content measurement	Transcriptomic profiles of 33 opium poppy samples in different tissues, growth phases, and cultivars	figshare	doi:10.6084/m9.figshare.c.4433138.v2	https://doi.org/10.6084/m9.figshare.c.4433138.v2	Functional annotation	GSM3716417	Gene Expression Omnibus	GSE129568	http://identifiers.org/geo:GSE129568
531	RNA extraction, library preparation, and sequencing	HiSeq X Ten	Illumina	SRR8325825	SRX5137650	NCBI Sequence Read Archive	SRP173546	http://identifiers.org/ncbi/insdc.sra:SRP173546	Major BIAs content measurement	Transcriptomic profiles of 33 opium poppy samples in different tissues, growth phases, and cultivars	figshare	doi:10.6084/m9.figshare.c.4433138.v2	https://doi.org/10.6084/m9.figshare.c.4433138.v2	Functional annotation	GSM3716418	Gene Expression Omnibus	GSE129568	http://identifiers.org/geo:GSE129568
532	RNA extraction, library preparation, and sequencing	HiSeq X Ten	Illumina	SRR8325826	SRX5137649	NCBI Sequence Read Archive	SRP173546	http://identifiers.org/ncbi/insdc.sra:SRP173546	Major BIAs content measurement	Transcriptomic profiles of 33 opium poppy samples in different tissues, growth phases, and cultivars	figshare	doi:10.6084/m9.figshare.c.4433138.v2	https://doi.org/10.6084/m9.figshare.c.4433138.v2	Functional annotation	GSM3716419	Gene Expression Omnibus	GSE129568	http://identifiers.org/geo:GSE129568
533	RNA extraction, library preparation, and sequencing	HiSeq X Ten	Illumina	SRR8325833	SRX5137642	NCBI Sequence Read Archive	SRP173546	http://identifiers.org/ncbi/insdc.sra:SRP173546	Major BIAs content measurement	Transcriptomic profiles of 33 opium poppy samples in different tissues, growth phases, and cultivars	figshare	doi:10.6084/m9.figshare.c.4433138.v2	https://doi.org/10.6084/m9.figshare.c.4433138.v2	Functional annotation	GSM3716420	Gene Expression Omnibus	GSE129568	http://identifiers.org/geo:GSE129568
131	RNA extraction, library preparation, and sequencing	HiSeq X Ten	Illumina	SRR8325944	SRX5137754	NCBI Sequence Read Archive	SRP173551	http://identifiers.org/ncbi/insdc.sra:SRP173551	Major BIAs content measurement	Transcriptomic profiles of 33 opium poppy samples in different tissues, growth phases, and cultivars	figshare	doi:10.6084/m9.figshare.c.4433138.v2	https://doi.org/10.6084/m9.figshare.c.4433138.v2	Functional annotation	GSM3716421	Gene Expression Omnibus	GSE129568	http://identifiers.org/geo:GSE129568
132	RNA extraction, library preparation, and sequencing	HiSeq X Ten	Illumina	SRR8325943	SRX5137755	NCBI Sequence Read Archive	SRP173551	http://identifiers.org/ncbi/insdc.sra:SRP173551	Major BIAs content measurement	Transcriptomic profiles of 33 opium poppy samples in different tissues, growth phases, and cultivars	figshare	doi:10.6084/m9.figshare.c.4433138.v2	https://doi.org/10.6084/m9.figshare.c.4433138.v2	Functional annotation	GSM3716422	Gene Expression Omnibus	GSE129568	http://identifiers.org/geo:GSE129568
133	RNA extraction, library preparation, and sequencing	HiSeq X Ten	Illumina	SRR8325942	SRX5137756	NCBI Sequence Read Archive	SRP173551	http://identifiers.org/ncbi/insdc.sra:SRP173551	Major BIAs content measurement	Transcriptomic profiles of 33 opium poppy samples in different tissues, growth phases, and cultivars	figshare	doi:10.6084/m9.figshare.c.4433138.v2	https://doi.org/10.6084/m9.figshare.c.4433138.v2	Functional annotation	GSM3716423	Gene Expression Omnibus	GSE129568	http://identifiers.org/geo:GSE129568
231	RNA extraction, library preparation, and sequencing	HiSeq X Ten	Illumina	SRR8325941	SRX5137757	NCBI Sequence Read Archive	SRP173551	http://identifiers.org/ncbi/insdc.sra:SRP173551	Major BIAs content measurement	Transcriptomic profiles of 33 opium poppy samples in different tissues, growth phases, and cultivars	figshare	doi:10.6084/m9.figshare.c.4433138.v2	https://doi.org/10.6084/m9.figshare.c.4433138.v2	Functional annotation	GSM3716424	Gene Expression Omnibus	GSE129568	http://identifiers.org/geo:GSE129568
232	RNA extraction, library preparation, and sequencing	HiSeq X Ten	Illumina	SRR8325940	SRX5137758	NCBI Sequence Read Archive	SRP173551	http://identifiers.org/ncbi/insdc.sra:SRP173551	Major BIAs content measurement	Transcriptomic profiles of 33 opium poppy samples in different tissues, growth phases, and cultivars	figshare	doi:10.6084/m9.figshare.c.4433138.v2	https://doi.org/10.6084/m9.figshare.c.4433138.v2	Functional annotation	GSM3716425	Gene Expression Omnibus	GSE129568	http://identifiers.org/geo:GSE129568
233	RNA extraction, library preparation, and sequencing	HiSeq X Ten	Illumina	SRR8325939	SRX5137759	NCBI Sequence Read Archive	SRP173551	http://identifiers.org/ncbi/insdc.sra:SRP173551	Major BIAs content measurement	Transcriptomic profiles of 33 opium poppy samples in different tissues, growth phases, and cultivars	figshare	doi:10.6084/m9.figshare.c.4433138.v2	https://doi.org/10.6084/m9.figshare.c.4433138.v2	Functional annotation	GSM3716426	Gene Expression Omnibus	GSE129568	http://identifiers.org/geo:GSE129568
331	RNA extraction, library preparation, and sequencing	HiSeq X Ten	Illumina	SRR8325938	SRX5137760	NCBI Sequence Read Archive	SRP173551	http://identifiers.org/ncbi/insdc.sra:SRP173551	Major BIAs content measurement	Transcriptomic profiles of 33 opium poppy samples in different tissues, growth phases, and cultivars	figshare	doi:10.6084/m9.figshare.c.4433138.v2	https://doi.org/10.6084/m9.figshare.c.4433138.v2	Functional annotation	GSM3716427	Gene Expression Omnibus	GSE129568	http://identifiers.org/geo:GSE129568
332	RNA extraction, library preparation, and sequencing	HiSeq X Ten	Illumina	SRR8325937	SRX5137761	NCBI Sequence Read Archive	SRP173551	http://identifiers.org/ncbi/insdc.sra:SRP173551	Major BIAs content measurement	Transcriptomic profiles of 33 opium poppy samples in different tissues, growth phases, and cultivars	figshare	doi:10.6084/m9.figshare.c.4433138.v2	https://doi.org/10.6084/m9.figshare.c.4433138.v2	Functional annotation	GSM3716428	Gene Expression Omnibus	GSE129568	http://identifiers.org/geo:GSE129568
333	RNA extraction, library preparation, and sequencing	HiSeq X Ten	Illumina	SRR8325946	SRX5137752	NCBI Sequence Read Archive	SRP173551	http://identifiers.org/ncbi/insdc.sra:SRP173551	Major BIAs content measurement	Transcriptomic profiles of 33 opium poppy samples in different tissues, growth phases, and cultivars	figshare	doi:10.6084/m9.figshare.c.4433138.v2	https://doi.org/10.6084/m9.figshare.c.4433138.v2	Functional annotation	GSM3716429	Gene Expression Omnibus	GSE129568	http://identifiers.org/geo:GSE129568
431	RNA extraction, library preparation, and sequencing	HiSeq X Ten	Illumina	SRR8325945	SRX5137753	NCBI Sequence Read Archive	SRP173551	http://identifiers.org/ncbi/insdc.sra:SRP173551	Major BIAs content measurement	Transcriptomic profiles of 33 opium poppy samples in different tissues, growth phases, and cultivars	figshare	doi:10.6084/m9.figshare.c.4433138.v2	https://doi.org/10.6084/m9.figshare.c.4433138.v2	Functional annotation	GSM3716430	Gene Expression Omnibus	GSE129568	http://identifiers.org/geo:GSE129568
432	RNA extraction, library preparation, and sequencing	HiSeq X Ten	Illumina	SRR8325936	SRX5137762	NCBI Sequence Read Archive	SRP173551	http://identifiers.org/ncbi/insdc.sra:SRP173551	Major BIAs content measurement	Transcriptomic profiles of 33 opium poppy samples in different tissues, growth phases, and cultivars	figshare	doi:10.6084/m9.figshare.c.4433138.v2	https://doi.org/10.6084/m9.figshare.c.4433138.v2	Functional annotation	GSM3716431	Gene Expression Omnibus	GSE129568	http://identifiers.org/geo:GSE129568
433	RNA extraction, library preparation, and sequencing	HiSeq X Ten	Illumina	SRR8325935	SRX5137763	NCBI Sequence Read Archive	SRP173551	http://identifiers.org/ncbi/insdc.sra:SRP173551	Major BIAs content measurement	Transcriptomic profiles of 33 opium poppy samples in different tissues, growth phases, and cultivars	figshare	doi:10.6084/m9.figshare.c.4433138.v2	https://doi.org/10.6084/m9.figshare.c.4433138.v2	Functional annotation	GSM3716432	Gene Expression Omnibus	GSE129568	http://identifiers.org/geo:GSE129568
B2-31	RNA extraction, library preparation, and sequencing	HiSeq X Ten	Illumina	SRR8327183	SRX5138892	NCBI Sequence Read Archive	SRP173565	http://identifiers.org/ncbi/insdc.sra:SRP173565	Major BIAs content measurement	Transcriptomic profiles of 33 opium poppy samples in different tissues, growth phases, and cultivars	figshare	doi:10.6084/m9.figshare.c.4433138.v2	https://doi.org/10.6084/m9.figshare.c.4433138.v2	Functional annotation	GSM3716433	Gene Expression Omnibus	GSE129568	http://identifiers.org/geo:GSE129568
B2-32	RNA extraction, library preparation, and sequencing	HiSeq X Ten	Illumina	SRR8327182	SRX5138893	NCBI Sequence Read Archive	SRP173565	http://identifiers.org/ncbi/insdc.sra:SRP173565	Major BIAs content measurement	Transcriptomic profiles of 33 opium poppy samples in different tissues, growth phases, and cultivars	figshare	doi:10.6084/m9.figshare.c.4433138.v2	https://doi.org/10.6084/m9.figshare.c.4433138.v2	Functional annotation	GSM3716434	Gene Expression Omnibus	GSE129568	http://identifiers.org/geo:GSE129568
B2-33	RNA extraction, library preparation, and sequencing	HiSeq X Ten	Illumina	SRR8327181	SRX5138894	NCBI Sequence Read Archive	SRP173565	http://identifiers.org/ncbi/insdc.sra:SRP173565	Major BIAs content measurement	Transcriptomic profiles of 33 opium poppy samples in different tissues, growth phases, and cultivars	figshare	doi:10.6084/m9.figshare.c.4433138.v2	https://doi.org/10.6084/m9.figshare.c.4433138.v2	Functional annotation	GSM3716435	Gene Expression Omnibus	GSE129568	http://identifiers.org/geo:GSE129568
T31	RNA extraction, library preparation, and sequencing	HiSeq X Ten	Illumina	SRR8327180	SRX5138895	NCBI Sequence Read Archive	SRP173565	http://identifiers.org/ncbi/insdc.sra:SRP173565	Major BIAs content measurement	Transcriptomic profiles of 33 opium poppy samples in different tissues, growth phases, and cultivars	figshare	doi:10.6084/m9.figshare.c.4433138.v2	https://doi.org/10.6084/m9.figshare.c.4433138.v2	Functional annotation	GSM3716436	Gene Expression Omnibus	GSE129568	http://identifiers.org/geo:GSE129568
T32	RNA extraction, library preparation, and sequencing	HiSeq X Ten	Illumina	SRR8327187	SRX5138888	NCBI Sequence Read Archive	SRP173565	http://identifiers.org/ncbi/insdc.sra:SRP173565	Major BIAs content measurement	Transcriptomic profiles of 33 opium poppy samples in different tissues, growth phases, and cultivars	figshare	doi:10.6084/m9.figshare.c.4433138.v2	https://doi.org/10.6084/m9.figshare.c.4433138.v2	Functional annotation	GSM3716437	Gene Expression Omnibus	GSE129568	http://identifiers.org/geo:GSE129568
T33	RNA extraction, library preparation, and sequencing	HiSeq X Ten	Illumina	SRR8327186	SRX5138889	NCBI Sequence Read Archive	SRP173565	http://identifiers.org/ncbi/insdc.sra:SRP173565	Major BIAs content measurement	Transcriptomic profiles of 33 opium poppy samples in different tissues, growth phases, and cultivars	figshare	doi:10.6084/m9.figshare.c.4433138.v2	https://doi.org/10.6084/m9.figshare.c.4433138.v2	Functional annotation	GSM3716438	Gene Expression Omnibus	GSE129568	http://identifiers.org/geo:GSE129568
Z31	RNA extraction, library preparation, and sequencing	HiSeq X Ten	Illumina	SRR8327185	SRX5138890	NCBI Sequence Read Archive	SRP173565	http://identifiers.org/ncbi/insdc.sra:SRP173565	Major BIAs content measurement	Transcriptomic profiles of 33 opium poppy samples in different tissues, growth phases, and cultivars	figshare	doi:10.6084/m9.figshare.c.4433138.v2	https://doi.org/10.6084/m9.figshare.c.4433138.v2	Functional annotation	GSM3716439	Gene Expression Omnibus	GSE129568	http://identifiers.org/geo:GSE129568
Z32	RNA extraction, library preparation, and sequencing	HiSeq X Ten	Illumina	SRR8327184	SRX5138891	NCBI Sequence Read Archive	SRP173565	http://identifiers.org/ncbi/insdc.sra:SRP173565	Major BIAs content measurement	Transcriptomic profiles of 33 opium poppy samples in different tissues, growth phases, and cultivars	figshare	doi:10.6084/m9.figshare.c.4433138.v2	https://doi.org/10.6084/m9.figshare.c.4433138.v2	Functional annotation	GSM3716440	Gene Expression Omnibus	GSE129568	http://identifiers.org/geo:GSE129568
Z33	RNA extraction, library preparation, and sequencing	HiSeq X Ten	Illumina	SRR8327178	SRX5138897	NCBI Sequence Read Archive	SRP173565	http://identifiers.org/ncbi/insdc.sra:SRP173565	Major BIAs content measurement	Transcriptomic profiles of 33 opium poppy samples in different tissues, growth phases, and cultivars	figshare	doi:10.6084/m9.figshare.c.4433138.v2	https://doi.org/10.6084/m9.figshare.c.4433138.v2	Functional annotation	GSM3716441	Gene Expression Omnibus	GSE129568	http://identifiers.org/geo:GSE129568
G31	RNA extraction, library preparation, and sequencing	HiSeq X Ten	Illumina	SRR8327177	SRX5138898	NCBI Sequence Read Archive	SRP173565	http://identifiers.org/ncbi/insdc.sra:SRP173565	Major BIAs content measurement	Transcriptomic profiles of 33 opium poppy samples in different tissues, growth phases, and cultivars	figshare	doi:10.6084/m9.figshare.c.4433138.v2	https://doi.org/10.6084/m9.figshare.c.4433138.v2	Functional annotation	GSM3716442	Gene Expression Omnibus	GSE129568	http://identifiers.org/geo:GSE129568
G32	RNA extraction, library preparation, and sequencing	HiSeq X Ten	Illumina	SRR8327176	SRX5138899	NCBI Sequence Read Archive	SRP173565	http://identifiers.org/ncbi/insdc.sra:SRP173565	Major BIAs content measurement	Transcriptomic profiles of 33 opium poppy samples in different tissues, growth phases, and cultivars	figshare	doi:10.6084/m9.figshare.c.4433138.v2	https://doi.org/10.6084/m9.figshare.c.4433138.v2	Functional annotation	GSM3716443	Gene Expression Omnibus	GSE129568	http://identifiers.org/geo:GSE129568
G33	RNA extraction, library preparation, and sequencing	HiSeq X Ten	Illumina	SRR8327179	SRX5138896	NCBI Sequence Read Archive	SRP173565	http://identifiers.org/ncbi/insdc.sra:SRP173565	Major BIAs content measurement	Transcriptomic profiles of 33 opium poppy samples in different tissues, growth phases, and cultivars	figshare	doi:10.6084/m9.figshare.c.4433138.v2	https://doi.org/10.6084/m9.figshare.c.4433138.v2	Functional annotation	GSM3716444	Gene Expression Omnibus	GSE129568	http://identifiers.org/geo:GSE129568
511	RNA extraction, library preparation, and sequencing	Sequel	PACBIO_SMRT	sample 511 contribution to PacBio long reads	SRX5145825	NCBI Sequence Read Archive	SRP173728	http://identifiers.org/ncbi/insdc.sra:SRP173728
512	RNA extraction, library preparation, and sequencing	Sequel	PACBIO_SMRT	sample 512 contribution to PacBio long reads	SRX5145825	NCBI Sequence Read Archive	SRP173728	http://identifiers.org/ncbi/insdc.sra:SRP173728
513	RNA extraction, library preparation, and sequencing	Sequel	PACBIO_SMRT	sample 513 contribution to PacBio long reads	SRX5145825	NCBI Sequence Read Archive	SRP173728	http://identifiers.org/ncbi/insdc.sra:SRP173728
521	RNA extraction, library preparation, and sequencing	Sequel	PACBIO_SMRT	sample 521 contribution to PacBio long reads	SRX5145825	NCBI Sequence Read Archive	SRP173728	http://identifiers.org/ncbi/insdc.sra:SRP173728
522	RNA extraction, library preparation, and sequencing	Sequel	PACBIO_SMRT	sample 522 contribution to PacBio long reads	SRX5145825	NCBI Sequence Read Archive	SRP173728	http://identifiers.org/ncbi/insdc.sra:SRP173728
523	RNA extraction, library preparation, and sequencing	Sequel	PACBIO_SMRT	sample 523 contribution to PacBio long reads	SRX5145825	NCBI Sequence Read Archive	SRP173728	http://identifiers.org/ncbi/insdc.sra:SRP173728
531	RNA extraction, library preparation, and sequencing	Sequel	PACBIO_SMRT	sample 531 contribution to PacBio long reads	SRX5145825	NCBI Sequence Read Archive	SRP173728	http://identifiers.org/ncbi/insdc.sra:SRP173728
532	RNA extraction, library preparation, and sequencing	Sequel	PACBIO_SMRT	sample 532 contribution to PacBio long reads	SRX5145825	NCBI Sequence Read Archive	SRP173728	http://identifiers.org/ncbi/insdc.sra:SRP173728
533	RNA extraction, library preparation, and sequencing	Sequel	PACBIO_SMRT	sample 533 contribution to PacBio long reads	SRX5145825	NCBI Sequence Read Archive	SRP173728	http://identifiers.org/ncbi/insdc.sra:SRP173728
131	RNA extraction, library preparation, and sequencing	Sequel	PACBIO_SMRT	sample 131 contribution to PacBio long reads	SRX5145825	NCBI Sequence Read Archive	SRP173728	http://identifiers.org/ncbi/insdc.sra:SRP173728
132	RNA extraction, library preparation, and sequencing	Sequel	PACBIO_SMRT	sample 132 contribution to PacBio long reads	SRX5145825	NCBI Sequence Read Archive	SRP173728	http://identifiers.org/ncbi/insdc.sra:SRP173728
133	RNA extraction, library preparation, and sequencing	Sequel	PACBIO_SMRT	sample 133 contribution to PacBio long reads	SRX5145825	NCBI Sequence Read Archive	SRP173728	http://identifiers.org/ncbi/insdc.sra:SRP173728
231	RNA extraction, library preparation, and sequencing	Sequel	PACBIO_SMRT	sample 231 contribution to PacBio long reads	SRX5145825	NCBI Sequence Read Archive	SRP173728	http://identifiers.org/ncbi/insdc.sra:SRP173728
232	RNA extraction, library preparation, and sequencing	Sequel	PACBIO_SMRT	sample 232 contribution to PacBio long reads	SRX5145825	NCBI Sequence Read Archive	SRP173728	http://identifiers.org/ncbi/insdc.sra:SRP173728
233	RNA extraction, library preparation, and sequencing	Sequel	PACBIO_SMRT	sample 233 contribution to PacBio long reads	SRX5145825	NCBI Sequence Read Archive	SRP173728	http://identifiers.org/ncbi/insdc.sra:SRP173728
331	RNA extraction, library preparation, and sequencing	Sequel	PACBIO_SMRT	sample 331 contribution to PacBio long reads	SRX5145825	NCBI Sequence Read Archive	SRP173728	http://identifiers.org/ncbi/insdc.sra:SRP173728
332	RNA extraction, library preparation, and sequencing	Sequel	PACBIO_SMRT	sample 332 contribution to PacBio long reads	SRX5145825	NCBI Sequence Read Archive	SRP173728	http://identifiers.org/ncbi/insdc.sra:SRP173728
333	RNA extraction, library preparation, and sequencing	Sequel	PACBIO_SMRT	sample 333 contribution to PacBio long reads	SRX5145825	NCBI Sequence Read Archive	SRP173728	http://identifiers.org/ncbi/insdc.sra:SRP173728
431	RNA extraction, library preparation, and sequencing	Sequel	PACBIO_SMRT	sample 431 contribution to PacBio long reads	SRX5145825	NCBI Sequence Read Archive	SRP173728	http://identifiers.org/ncbi/insdc.sra:SRP173728
432	RNA extraction, library preparation, and sequencing	Sequel	PACBIO_SMRT	sample 432 contribution to PacBio long reads	SRX5145825	NCBI Sequence Read Archive	SRP173728	http://identifiers.org/ncbi/insdc.sra:SRP173728
433	RNA extraction, library preparation, and sequencing	Sequel	PACBIO_SMRT	sample 433 contribution to PacBio long reads	SRX5145825	NCBI Sequence Read Archive	SRP173728	http://identifiers.org/ncbi/insdc.sra:SRP173728
