# Supplementary material for: Transcriptomic profiles of 33 opium poppy samples in different tissues, growth phases, and cultivars
Source: Sci Data. 2019 May 20;6:66. doi: 10.1038/s41597-019-0082-x (PMC6527585; doi:10.1038/s41597-019-0082-x)
Supplement: Supplementary file 1 — Download metadata file [file 41597_2019_82_MOESM1_ESM.zip › s_Zhao095c_study.txt]

Source Name	Characteristics[organism]	Term Source REF	Term Accession Number	Characteristics[organism part]	Term Source REF	Term Accession Number	Protocol REF	Sample Name	Factor Value[cultivar]	Factor Value[growth stage]	Factor Value[plant part]
poppies cultured in the experimental plot at China Agriculture Research System CARS-21 in Huangyang town, Liangzhou District, Wuwei	Papaver somniferum	NCBITaxon	NCBITaxon:3469	root	BTO	BTO:0001188	Plant material and experimental design	511	B1	filling stag	root
poppies cultured in the experimental plot at China Agriculture Research System CARS-21 in Huangyang town, Liangzhou District, Wuwei	Papaver somniferum	NCBITaxon	NCBITaxon:3469	root	BTO	BTO:0001188	Plant material and experimental design	512	B1	filling stag	root
poppies cultured in the experimental plot at China Agriculture Research System CARS-21 in Huangyang town, Liangzhou District, Wuwei	Papaver somniferum	NCBITaxon	NCBITaxon:3469	root	BTO	BTO:0001188	Plant material and experimental design	513	B1	filling stag	root
poppies cultured in the experimental plot at China Agriculture Research System CARS-21 in Huangyang town, Liangzhou District, Wuwei	Papaver somniferum	NCBITaxon	NCBITaxon:3469	stem	BTO	BTO:0001300	Plant material and experimental design	521	B1	filling stag	stem
poppies cultured in the experimental plot at China Agriculture Research System CARS-21 in Huangyang town, Liangzhou District, Wuwei	Papaver somniferum	NCBITaxon	NCBITaxon:3469	stem	BTO	BTO:0001300	Plant material and experimental design	522	B1	filling stag	stem
poppies cultured in the experimental plot at China Agriculture Research System CARS-21 in Huangyang town, Liangzhou District, Wuwei	Papaver somniferum	NCBITaxon	NCBITaxon:3469	stem	BTO	BTO:0001300	Plant material and experimental design	523	B1	filling stag	stem
poppies cultured in the experimental plot at China Agriculture Research System CARS-21 in Huangyang town, Liangzhou District, Wuwei	Papaver somniferum	NCBITaxon	NCBITaxon:3469	leaf	BTO	BTO:0000713	Plant material and experimental design	531	B1	filling stag	leaf
poppies cultured in the experimental plot at China Agriculture Research System CARS-21 in Huangyang town, Liangzhou District, Wuwei	Papaver somniferum	NCBITaxon	NCBITaxon:3469	leaf	BTO	BTO:0000713	Plant material and experimental design	532	B1	filling stag	leaf
poppies cultured in the experimental plot at China Agriculture Research System CARS-21 in Huangyang town, Liangzhou District, Wuwei	Papaver somniferum	NCBITaxon	NCBITaxon:3469	leaf	BTO	BTO:0000713	Plant material and experimental design	533	B1	filling stag	leaf
poppies cultured in the experimental plot at China Agriculture Research System CARS-21 in Huangyang town, Liangzhou District, Wuwei	Papaver somniferum	NCBITaxon	NCBITaxon:3469	leaf	BTO	BTO:0000713	Plant material and experimental design	131	B1	seedling	leaf
poppies cultured in the experimental plot at China Agriculture Research System CARS-21 in Huangyang town, Liangzhou District, Wuwei	Papaver somniferum	NCBITaxon	NCBITaxon:3469	leaf	BTO	BTO:0000713	Plant material and experimental design	132	B1	seedling	leaf
poppies cultured in the experimental plot at China Agriculture Research System CARS-21 in Huangyang town, Liangzhou District, Wuwei	Papaver somniferum	NCBITaxon	NCBITaxon:3469	leaf	BTO	BTO:0000713	Plant material and experimental design	133	B1	seedling	leaf
poppies cultured in the experimental plot at China Agriculture Research System CARS-21 in Huangyang town, Liangzhou District, Wuwei	Papaver somniferum	NCBITaxon	NCBITaxon:3469	leaf	BTO	BTO:0000713	Plant material and experimental design	231	B1	jointing	leaf
poppies cultured in the experimental plot at China Agriculture Research System CARS-21 in Huangyang town, Liangzhou District, Wuwei	Papaver somniferum	NCBITaxon	NCBITaxon:3469	leaf	BTO	BTO:0000713	Plant material and experimental design	232	B1	jointing	leaf
poppies cultured in the experimental plot at China Agriculture Research System CARS-21 in Huangyang town, Liangzhou District, Wuwei	Papaver somniferum	NCBITaxon	NCBITaxon:3469	leaf	BTO	BTO:0000713	Plant material and experimental design	233	B1	jointing	leaf
poppies cultured in the experimental plot at China Agriculture Research System CARS-21 in Huangyang town, Liangzhou District, Wuwei	Papaver somniferum	NCBITaxon	NCBITaxon:3469	leaf	BTO	BTO:0000713	Plant material and experimental design	331	B1	bolting	leaf
poppies cultured in the experimental plot at China Agriculture Research System CARS-21 in Huangyang town, Liangzhou District, Wuwei	Papaver somniferum	NCBITaxon	NCBITaxon:3469	leaf	BTO	BTO:0000713	Plant material and experimental design	332	B1	bolting	leaf
poppies cultured in the experimental plot at China Agriculture Research System CARS-21 in Huangyang town, Liangzhou District, Wuwei	Papaver somniferum	NCBITaxon	NCBITaxon:3469	leaf	BTO	BTO:0000713	Plant material and experimental design	333	B1	bolting	leaf
poppies cultured in the experimental plot at China Agriculture Research System CARS-21 in Huangyang town, Liangzhou District, Wuwei	Papaver somniferum	NCBITaxon	NCBITaxon:3469	leaf	BTO	BTO:0000713	Plant material and experimental design	431	B1	florescence	leaf
poppies cultured in the experimental plot at China Agriculture Research System CARS-21 in Huangyang town, Liangzhou District, Wuwei	Papaver somniferum	NCBITaxon	NCBITaxon:3469	leaf	BTO	BTO:0000713	Plant material and experimental design	432	B1	florescence	leaf
poppies cultured in the experimental plot at China Agriculture Research System CARS-21 in Huangyang town, Liangzhou District, Wuwei	Papaver somniferum	NCBITaxon	NCBITaxon:3469	leaf	BTO	BTO:0000713	Plant material and experimental design	433	B1	florescence	leaf
poppies cultured in the experimental plot at China Agriculture Research System CARS-21 in Huangyang town, Liangzhou District, Wuwei	Papaver somniferum	NCBITaxon	NCBITaxon:3469	leaf	BTO	BTO:0000713	Plant material and experimental design	B2-31	B2	filling stag	leaf
poppies cultured in the experimental plot at China Agriculture Research System CARS-21 in Huangyang town, Liangzhou District, Wuwei	Papaver somniferum	NCBITaxon	NCBITaxon:3469	leaf	BTO	BTO:0000713	Plant material and experimental design	B2-32	B3	filling stag	leaf
poppies cultured in the experimental plot at China Agriculture Research System CARS-21 in Huangyang town, Liangzhou District, Wuwei	Papaver somniferum	NCBITaxon	NCBITaxon:3469	leaf	BTO	BTO:0000713	Plant material and experimental design	B2-33	B4	filling stag	leaf
poppies cultured in the experimental plot at China Agriculture Research System CARS-21 in Huangyang town, Liangzhou District, Wuwei	Papaver somniferum	NCBITaxon	NCBITaxon:3469	leaf	BTO	BTO:0000713	Plant material and experimental design	T31	T	filling stag	leaf
poppies cultured in the experimental plot at China Agriculture Research System CARS-21 in Huangyang town, Liangzhou District, Wuwei	Papaver somniferum	NCBITaxon	NCBITaxon:3469	leaf	BTO	BTO:0000713	Plant material and experimental design	T32	T	filling stag	leaf
poppies cultured in the experimental plot at China Agriculture Research System CARS-21 in Huangyang town, Liangzhou District, Wuwei	Papaver somniferum	NCBITaxon	NCBITaxon:3469	leaf	BTO	BTO:0000713	Plant material and experimental design	T33	T	filling stag	leaf
poppies cultured in the experimental plot at China Agriculture Research System CARS-21 in Huangyang town, Liangzhou District, Wuwei	Papaver somniferum	NCBITaxon	NCBITaxon:3469	leaf	BTO	BTO:0000713	Plant material and experimental design	Z31	Z	filling stag	leaf
poppies cultured in the experimental plot at China Agriculture Research System CARS-21 in Huangyang town, Liangzhou District, Wuwei	Papaver somniferum	NCBITaxon	NCBITaxon:3469	leaf	BTO	BTO:0000713	Plant material and experimental design	Z32	Z	filling stag	leaf
poppies cultured in the experimental plot at China Agriculture Research System CARS-21 in Huangyang town, Liangzhou District, Wuwei	Papaver somniferum	NCBITaxon	NCBITaxon:3469	leaf	BTO	BTO:0000713	Plant material and experimental design	Z33	Z	filling stag	leaf
poppies cultured in the experimental plot at China Agriculture Research System CARS-21 in Huangyang town, Liangzhou District, Wuwei	Papaver somniferum	NCBITaxon	NCBITaxon:3469	leaf	BTO	BTO:0000713	Plant material and experimental design	G31	G	filling stag	leaf
poppies cultured in the experimental plot at China Agriculture Research System CARS-21 in Huangyang town, Liangzhou District, Wuwei	Papaver somniferum	NCBITaxon	NCBITaxon:3469	leaf	BTO	BTO:0000713	Plant material and experimental design	G32	G	filling stag	leaf
poppies cultured in the experimental plot at China Agriculture Research System CARS-21 in Huangyang town, Liangzhou District, Wuwei	Papaver somniferum	NCBITaxon	NCBITaxon:3469	leaf	BTO	BTO:0000713	Plant material and experimental design	G33	G	filling stag	leaf
