# Supplementary material for: Transcriptomic profiles of 33 opium poppy samples in different tissues, growth phases, and cultivars
Source: Sci Data. 2019 May 20;6:66. doi: 10.1038/s41597-019-0082-x (PMC6527585; doi:10.1038/s41597-019-0082-x)
Supplement: Supplementary file 1 — Download metadata file [file 41597_2019_82_MOESM1_ESM.zip › i_Investigation.txt]

# Investigation File generated for Scientific Data with Investigation File Authoring Tool version 0.1.0 on 08/05/2019 - This metadata file is CC0
ONTOLOGY SOURCE REFERENCE
Term Source Name	NCBITaxon	BTO	OBI	ERO	EFO
Term Source File	http://data.bioontology.org/ontologies/NCBITAXON	http://data.bioontology.org/ontologies/BTO	http://data.bioontology.org/ontologies/OBI	http://data.bioontology.org/ontologies/ERO	http://data.bioontology.org/ontologies/EFO
Term Source Version	2016AB	unknown	2014-08-18	2013-08-02	3.5.1
Term Source Description	National Center for Biotechnology Information (NCBI) Organismal Classification	BRENDA Tissue and Enzyme Source Ontology	Ontology for Biomedical Investigations	Eagle-I Research Resource Ontology	Experimental Factor Ontology
INVESTIGATION
Investigation Identifier
Investigation Title
Investigation Description
Investigation Submission Date
Investigation Public Release Date
INVESTIGATION PUBLICATIONS
Investigation PubMed ID
Investigation Publication DOI
Investigation Publication Author List
Investigation Publication Title
Investigation Publication Status
Investigation Publication Status Term Accession Number
Investigation Publication Status Term Source REF
INVESTIGATION CONTACTS
Investigation Person Last Name
Investigation Person Mid Initials
Investigation Person First Name
Investigation Person Address
Investigation Person Phone
Investigation Person Fax
Investigation Person Email
Investigation Person Affiliation
Investigation Person Roles
Investigation Person Roles Term Accession Number
Investigation Person Roles Term Source REF
STUDY
Study Identifier	10.1038/s41597-019-0082-x
Study Title	Transcriptomic profiles of 33 opium poppy samples in different tissues, growth phases, and cultivars
Study Submission Date	07/02/2019
Study Public Release Date	20/05/2019
Study Description	https://www.nature.com/articles/s41597-019-0082-x
Study File Name	s_Zhao095c_study.txt
Comment[Subject Keywords]	""
Comment[Manuscript Licence]	CC BY-4.0
Comment[Experimental Metadata Licence]	CC0
Comment[Supplementary Information File Name]
Comment[Supplementary Information File Type]
Comment[Supplementary Information File URL]
Comment[Data Repository]	NCBI Sequence Read Archive;NCBI Sequence Read Archive;NCBI Sequence Read Archive;NCBI Sequence Read Archive;figshare;Gene Expression Omnibus
Comment[Data Record Accession]	SRP173546;SRP173551;SRP173565;SRP173728;doi:10.6084/m9.figshare.c.4433138.v2;GSE129568
Comment[Data Record URI]	http://identifiers.org/ncbi/insdc.sra:SRP173546;http://identifiers.org/ncbi/insdc.sra:SRP173551;http://identifiers.org/ncbi/insdc.sra:SRP173565;http://identifiers.org/ncbi/insdc.sra:SRP173728;https://doi.org/10.6084/m9.figshare.c.4433138.v2;http://identifiers.org/geo:GSE129568
STUDY DESIGN DESCRIPTORS
Study Design Type	transcription profiling design	sequence annotation objective	organism part comparison design
Study Design Type Term Accession Number	OBI:0001430	ERO:0100065	http://www.ebi.ac.uk/efo/EFO_0001750
Study Design Type Term Source REF	OBI	ERO	EFO
STUDY PUBLICATIONS
Study PubMed ID
Study Publication DOI
Study Publication Author List
Study Publication Title
Study Publication Status
Study Publication Status Term Accession Number
Study Publication Status Term Source REF
STUDY FACTORS
Study Factor Name	cultivar	growth stage	plant part
Study Factor Type	cultivar	developmental stage	organism part
Study Factor Type Term Accession Number	http://www.ebi.ac.uk/efo/EFO_0005136	http://www.ebi.ac.uk/efo/EFO_0000399	""
Study Factor Type Term Source REF	EFO	EFO	""
STUDY ASSAYS
Study Assay Measurement Type	transcription profiling assay
Study Assay Measurement Type Term Accession Number	OBI:0000424
Study Assay Measurement Type Term Source REF	ERO
Study Assay Technology Type	RNA sequencing
Study Assay Technology Type Term Accession Number	ERO:0001658
Study Assay Technology Type Term Source REF	ERO
Study Assay Technology Platform	instrument;manufacturer
Study Assay File Name	a_Zhao095c_assay.txt
STUDY PROTOCOLS
Study Protocol Name	Plant material and experimental design	RNA extraction, library preparation, and sequencing	Major BIAs content measurement	Functional annotation
Study Protocol Type	sample collection protocol	RNA sequencing	sequence analysis data transformation	sequence annotation
Study Protocol Type Term Accession Number	http://www.ebi.ac.uk/efo/EFO_0005518	ERO:0001658	OBI:0200187	OBI:0001944
Study Protocol Type Term Source REF	EFO	ERO	OBI	OBI
Study Protocol Description				
Study Protocol URI	""	""	""	""
Study Protocol Version				
Study Protocol Parameters Name	""	instrument;manufacturer	""	""
Study Protocol Parameters Name Term Accession Number	""	""	""	""
Study Protocol Parameters Name Term Source REF	""	""	""	""
Study Protocol Components Name	""	""	""	""
Study Protocol Components Type	""	""	""	""
Study Protocol Components Type Term Accession Number	""	""	""	""
Study Protocol Components Type Term Source REF	""	""	""	""
STUDY CONTACTS
Study Person Last Name	Zhao	Zhang	Li	Luo	Chen	Gong	Li	Wei	Su	Kong
Study Person First Name	Yucheng	Zhaoping	Mingzhi	Jun	Fang	Yongfu	Yanrong	Yujie	Yujie	Lingyi
Study Person Mid Initials
Study Person Email	""	""	""	""	""	""	""	""	""	cpu_lykong@126.com
Study Person Phone
Study Person Fax
Study Person Address
Study Person Affiliation	Jiangsu Key Laboratory of Bioactive Natural Product Research and State Key Laboratory of Natural Medicines, School of Traditional Chinese Pharmacy, China Pharmaceutical University, No. 24 Tongjiaxiang, Nanjing, 210009, China	China Agriculture Research System (CARS-21), No. 234 Xinzhen Road, Huangyang town, Liangzhou District, Wuwei, Gansu, 733006, China	Genepioneer Biotechnologies Co. Ltd., No. 9 Weidi Road, Qixia District, Nanjing, 210014, China	Jiangsu Key Laboratory of Bioactive Natural Product Research and State Key Laboratory of Natural Medicines, School of Traditional Chinese Pharmacy, China Pharmaceutical University, No. 24 Tongjiaxiang, Nanjing, 210009, China	China Agriculture Research System (CARS-21), No. 234 Xinzhen Road, Huangyang town, Liangzhou District, Wuwei, Gansu, 733006, China	China Agriculture Research System (CARS-21), No. 234 Xinzhen Road, Huangyang town, Liangzhou District, Wuwei, Gansu, 733006, China	China Agriculture Research System (CARS-21), No. 234 Xinzhen Road, Huangyang town, Liangzhou District, Wuwei, Gansu, 733006, China	China Agriculture Research System (CARS-21), No. 234 Xinzhen Road, Huangyang town, Liangzhou District, Wuwei, Gansu, 733006, China	China Agriculture Research System (CARS-21), No. 234 Xinzhen Road, Huangyang town, Liangzhou District, Wuwei, Gansu, 733006, China	Jiangsu Key Laboratory of Bioactive Natural Product Research and State Key Laboratory of Natural Medicines, School of Traditional Chinese Pharmacy, China Pharmaceutical University, No. 24 Tongjiaxiang, Nanjing, 210009, China
Study Person Roles
Study Person Roles Term Accession Number
Study Person Roles Term Source REF
Comment[Study Person ORCID]	""	""	""	""	""	""	""	""	""	""
Comment[Funder]
Comment[FundRef ID]
Comment[Funder Term Source REF]
Comment[Grant Identifier]
